# Supplementary material for: CEPICS: A Comparison and Evaluation Platform for Integration Methods in Cancer Subtyping
Source: Front Genet. 2019 Oct 8;10:966. doi: 10.3389/fgene.2019.00966 (PMC6792302; doi:10.3389/fgene.2019.00966)
Supplement: Supplementary file 1 [file DataSheet_1.zip]

Archive with 10 entries (9 files):
- CEPICS Supplementary materials/
- CEPICS Supplementary materials/BRCA-1.html
- CEPICS Supplementary materials/BRCA-2.html
- CEPICS Supplementary materials/BRCA-3.1.html
- CEPICS Supplementary materials/BRCA-3.2.html
- CEPICS Supplementary materials/CEPICS Supplementary materials.doc
- CEPICS Supplementary materials/COAD-1.html
- CEPICS Supplementary materials/COAD-2.html
- CEPICS Supplementary materials/COAD-3.1.html
- CEPICS Supplementary materials/COAD-3.2.html
